# Supplementary material for: The Infusion of Piperacillin/Tazobactam with an Elastomeric Device: A Combined 24-H Stability Study and Drug Solution Flow Rate Analysis
Source: Pharmaceuticals (Basel). 2024 Aug 19;17(8):1085. doi: 10.3390/ph17081085 (PMC11360378; doi:10.3390/ph17081085)
Supplement: Supplementary file 1 [file pharmaceuticals-17-01085-s001.zip]

Archive with 1 entries (1 files):
- pharmaceuticals-3120234-supplementary.pdf
